# Supplementary material for: Human RAP2A homolog of the Drosophila asymmetric cell division regulator Rap2l targets the stemness of glioblastoma stem cells
Source: eLife. 2025 Nov 28;14:RP105690. doi: 10.7554/eLife.105690 (PMC12662630; doi:10.7554/eLife.105690)
Supplement: Figure 4—source data 1. [file elife-105690-fig4-data1.zip]

Archive with 15 entries (12 files):
- ORIGINAL BLOTS/
- ORIGINAL BLOTS/18022021 MBC48 Nestin 2021.02.18_14.30.04_Ch+Marker.tif
- __MACOSX/
- __MACOSX/ORIGINAL BLOTS/
- __MACOSX/ORIGINAL BLOTS/._18022021 MBC48 Nestin 2021.02.18_14.30.04_Ch+Marker.tif
- ORIGINAL BLOTS/GADPH MBC28A GADPH Auto 2020.02.25_16.38.32_Ch+Marker.tif
- __MACOSX/ORIGINAL BLOTS/._GADPH MBC28A GADPH Auto 2020.02.25_16.38.32_Ch+Marker.tif
- ORIGINAL BLOTS/MB28 20022020 CD133 cada 10 sec 2020.02.20_14.19.30-05_Ch+Marker (1).tif
- __MACOSX/ORIGINAL BLOTS/._MB28 20022020 CD133 cada 10 sec 2020.02.20_14.19.30-05_Ch+Marker (1).tif
- ORIGINAL BLOTS/MBC46 09022021 Sox auto 2021.02.09_14.36.07_Ch+Marker.tif
- __MACOSX/ORIGINAL BLOTS/._MBC46 09022021 Sox auto 2021.02.09_14.36.07_Ch+Marker.tif
- ORIGINAL BLOTS/MBC46B' 10022021 GADPH auto 2021.02.10_14.30.30_Ch+Marker.tif
- __MACOSX/ORIGINAL BLOTS/._MBC46B' 10022021 GADPH auto 2021.02.10_14.30.30_Ch+Marker.tif
- ORIGINAL BLOTS/MBC48 23022021 GADPH 2021.02.23_15.54.51-05_Ch+Marker.tif
- __MACOSX/ORIGINAL BLOTS/._MBC48 23022021 GADPH 2021.02.23_15.54.51-05_Ch+Marker.tif
